# Supplementary material for: The Removal of Time–Concentration Data Points from Progress Curves Improves the Determination of Km: The Example of Paraoxonase 1
Source: Molecules. 2022 Feb 15;27(4):1306. doi: 10.3390/molecules27041306 (PMC8874660; doi:10.3390/molecules27041306)
Supplement: Supplementary file 1 [file molecules-27-01306-s001.zip]

Archive with 1 entries (1 files):
- molecules-1557175-supplementary.pdf
